# Supplementary material for: Structure of Lacticaseicin 30 and Its Engineered Variants Revealed an Interplay between the N-Terminal and C-Terminal Regions in the Activity against Gram-Negative Bacteria
Source: Pharmaceutics. 2022 Sep 12;14(9):1921. doi: 10.3390/pharmaceutics14091921 (PMC9505257; doi:10.3390/pharmaceutics14091921)
Supplement: Supplementary file 1 [file pharmaceutics-14-01921-s001.zip]

Archive with 1 entries (1 files):
- pharmaceutics-1823575-supplementary.pdf
